# Supplementary material for: Sexual dimorphism in gastric cancer: tumor-associated neutrophils predict patient outcome only for women
Source: J Cancer Res Clin Oncol. 2019 Nov 19;146(1):53–66. doi: 10.1007/s00432-019-03082-z (PMC6942031; doi:10.1007/s00432-019-03082-z)
Supplement: Supplementary file 4 — Supplemental Table 1 Correlation of sex with clinicopathological patient characteristics. (1) Fisher’s exact test. (2) Kendall’s tau test. (3) Log-rank test. (XLSX 16 kb) [file 432_2019_3082_MOESM4_ESM.xlsx]

## Sheet: Tabelle1
Suppl. Table 1		Total		Sex
				Female		Male
		n	(%)
Age group	n p-Value (1)	449/0		449			0.040
< 68 years		221	(49.2)	70	(31.7)	151	(68.3)
≥ 68 years		228	(50.8)	94	(41.2)	134	(58.8)
Localisation	n p-Value (1)	440/9		440			0.003
Proximal stomach		143	(31.8)	39	(27.3)	104	(72.7)
Distal stomach		297	(66.1)	125	(42.1)	172	(57.9)
Laurén Type	n p-Value (1)	449/0		449			<0.001
Intestinal		239	(53.2)	64	(26.8)	175	(73.2)
Diffuse		136	(30.3)	79	(58.1)	57	(41.9)
Mixed		29	(6.5)	6	(20.7)	23	(79.3)
Unclassified		45	(10.0)	15	(33.3)	30	(66.7)
T-category	n p-Value (2)	449/0		449			0.932
T1a/b		52	(11.6)	19	(36.5)	33	(63.5)
T2		53	(11.8)	23	(43.4)	30	(56.6)
T3		185	(41.2)	62	(33.5)	123	(66.5)
T4a/b		159	(35.4)	60	(37.7)	99	(62.3)
N-category	n p-Value (2)	449/0		449			0.142
N0		126	(28.1)	52	(41.3)	74	(58.7)
N1		67	(14.9)	29	(43.3)	38	(56.7)
N2		78	(17.4)	22	(28.2)	56	(71.8)
N3a/b		178	(39.6)	61	(34.3)	117	(65.7)
M-category	n p-Value (1)	449/0		449			0.060
M0		364	(81.1)	125	(34.3)	239	(65.7)
M1		85	(18.9)	39	(45.9)	46	(54.1)
UICC Stage 8	n p-Value (2)	449/0		449			0.931
IA/B		74	(16.5)	29	(39.2)	45	(60.8)
IIA/B		101	(22.5)	42	(41.6)	59	(58.4)
IIIA/B/C		189	(42.1)	54	(28.6)	135	(71.4)
IV		85	(18.9)	39	(45.9)	46	(54.1)
Lymph node ratio	n p-Value (1)	449/0		449			0.096
<0.189		220	(49.0)	89	(40.5)	131	(59.5)
≥0.189		229	(51.0)	75	(32.8)	154	(67.2)
L-category	n p-Value (1)	423/26		423			0.841
L0		202	(45.0)	77	(38.1)	125	(61.9)
L1		221	(49.2)	82	(37.1)	139	(62.9)
V-category	n p-Value (1)	422/27		422			0.531
V0		374	(83.3)	144	(38.5)	230	(61.5)
V1		48	(10.7)	16	(33.3)	32	(66.7)
Tumor grade	n p-Value (1)	447/2		447			0.030
G1/2		108	(24.1)	30	(27.8)	78	(72.2)
G3/G4		339	(75.5)	134	(39.5)	205	(60.5)
Resection status	n p-Value (1)	436/13		436			0.369
R0		382	(85.1)	147	(38.5)	235	(61.5)
R1/R2		54	(12.0)	17	(31.5)	37	(68.5)
H. pylori status	n p-Value (1)	379/70		379			1.0
negative		320	(71.3)	120	(37.5)	200	(62.5)
positive		59	(13.1)	22	(37.3)	37	(62.7)
EBV status	n p-Value (1)	438/11		438			0.005
negative		416	(92.7)	160	(38.5)	256	(61.5)
positive		22	(4.9)	2	(9.1)	20	(90.9)
MSI status	n p-Value (1)	437/12		437			0.707
MSS		405	(90.2)	150	(37.0)	255	(63.0)
MSI		32	(7.1)	13	(40.6)	19	(59.4)
HER2 status	n p-Value (1)	412/37		412			0.472
negative		376	(83.7)	143	(38.0)	233	(62.0)
positive		36	(8.0)	11	(30.6)	25	(69.4)
MET status	n p-Value (1)	440/9		440			0.052
negativ		409	(91.1)	154	(37.7)	255	(62.3)
positive		31	(6.9)	6	(19.4)	25	(80.6)
Overall survival [Months]	p-Value (3)						0.685
Total / Events / Censored		433/341/92		159/124/35		274/217/57
Median Survival		15.0 ± 1.2		16.0 ± 1.6		14.0 ± 1.5
95% C.I.		12.7 - 17.3		12.8 - 19.2		11.1 - 16.9
Tumor specific aurvival [Months]	p-Value (3)						0.546
Total / Events / Censored		405/280/125		147/98/49		258/182/76
Median Survival		16.7 ± 1.5		17.1 ± 1.5		16.5 ± 2.0
95% C.I.		13.7 - 19.7		14.1 - 20.0		12.6 - 20.5
(1) Fisher's exact test
(2) Kendall's tau test
(3) Log-rank test
