# Supplementary material for: Sexual dimorphism in gastric cancer: tumor-associated neutrophils predict patient outcome only for women
Source: J Cancer Res Clin Oncol. 2019 Nov 19;146(1):53–66. doi: 10.1007/s00432-019-03082-z (PMC6942031; doi:10.1007/s00432-019-03082-z)
Supplement: Supplementary file 5 — Supplemental Table 2 Correlation of the densities of myeloperoxidase-immunoreactive tumor-associated neutrophils dichotomized at the median into TAN-low and TAN-high groups with clinicopathological patient characteristics. (1) Fisher’s exact test. (2) Kendall’s tau test. (3) Log-rank test. (XLSX 23 kb) [file 432_2019_3082_MOESM5_ESM.xlsx]

## Sheet: Tabelle1
Suppl. Table 2		Total/Missing		Mucosa				Tumor surface				Tumor center				Invasion front
		Valid/missing value		Low		High		Low		High		Low		High		Low		High
		n/n	(%)	n	(%)	n	(%)	n	(%)	n	(%)	n	(%)	n	(%)	n	(%)	n	(%)
Gender	n p-Value (1)	449/0		257			0.374	358			0.225	449			1.0	386			0.132
Female		164	(36.5)	56	(53.8)	48	(46.2)	58	(45.3)	70	(54.7)	82	(50.0)	82	(50.0)	73	(55.7)	58	(44.3)
Male		285	(63.5)	73	(47.7)	80	(52.3)	121	(52.6)	109	(47.4)	143	(50.2)	142	(49.8)	120	(47.1)	135	(52.9)
Age group	n p-Value (1)	449/0		257			0.803	358			1.0	449			0.925	386			0.919
< 68 years		221	(49.2)	68	(51.1)	65	(48.9)	86	(50.3)	85	(49.7)	110	(49.8)	111	(50.2)	93	(49.5)	95	(50.5)
≥ 68 years		228	(50.8)	61	(49.2)	63	(50.8)	93	(49.7)	94	(50.3)	115	(50.4)	113	(49.6)	100	(50.5)	98	(49.5)
Localisation	n p-Value (1)	440/9		250			0.681	350			0.255	440			1.0	378			0.280
Proximal stomach		143	(31.8)	41	(53.2)	36	(46.8)	63	(54.8)	52	(45.2)	72	(50.3)	71	(49.7)	60	(46.9)	68	(53.1)
Distal stomach		297	(66.1)	86	(49.7)	87	(50.3)	112	(47.7)	123	(52.3)	149	(50.2)	148	(49.8)	132	(52.8)	118	(47.2)
Laurén Type	n p-Value (1)	449/0		257			0.179	358			0.588	449			0.005	386			<0.001*
Intestinal		239	(53.2)	60	(46.9)	68	(53.1)	102	(51.0)	98	(49.0)	106	(44.4)	133	(55.6)	96	(43.2)	126	(56.8)
Diffuse		136	(30.3)	51	(59.3)	35	(40.7)	46	(46.0)	54	(54.0)	85	(62.5)	51	(37.5)	67	(71.3)	27	(28.7)
Mixed		29	(6.5)	8	(47.1)	9	(52.9)	11	(45.8)	13	(54.2)	15	(51.7)	14	(48.3)	13	(50.0)	13	(50.0)
Unclassified		45	(10.0)	10	(38.5)	16	(61.5)	20	(58.8)	14	(41.2)	19	(42.2)	26	(57.8)	17	(38.6)	27	(61.4)
T-category	n p-Value (2)	449/0		257			0.804	358			0.625	449			0.049	386			0.192
T1a/b		52	(11.6)	19	(48.7)	20	(51.3)	24	(54.5)	20	(45.5)	15	(28.8)	37	(71.2)	24	(47.1)	27	(52.9)
T2		53	(11.8)	20	(55.6)	16	(44.4)	25	(52.1)	23	(47.9)	23	(43.4)	30	(56.6)	21	(41.2)	30	(58.8)
T3		185	(41.2)	47	(46.5)	54	(53.5)	72	(48.3)	77	(51.7)	106	(57.3)	79	(42.7)	82	(50.9)	79	(49.1)
T4a/b		159	(35.4)	43	(53.1)	38	(46.9)	58	(49.6)	59	(50.4)	81	(50.9)	78	(49.1)	66	(53.7)	57	(46.3)
N-catgory	n p-Value (2)	449/0		257			0.119	358			0.926	449			0.150	386			0.506
N0		126	(28.1)	39	(47.6)	43	(52.4)	55	(52.9)	49	(47.1)	55	(43.7)	71	(56.3)	53	(44.9)	65	(55.1)
N1		67	(14.9)	20	(44.4)	25	(55.6)	24	(44.4)	30	(55.6)	35	(52.2)	32	(47.8)	30	(55.6)	24	(44.4)
N2		78	(17.4)	18	(41.9)	25	(58.1)	27	(47.4)	30	(52.6)	41	(52.6)	37	(47.4)	36	(54.5)	30	(45.5)
N3a/b		178	(39.6)	52	(59.8)	35	(40.2)	73	(51.0)	70	(49.0)	94	(52.8)	84	(47.2)	74	(50.0)	74	(50.0)
M-category	n p-Value (1)	449/0		257			0.416	358			1.0	449			0.810	386			0.783
M0		364	(81.1)	103	(48.8)	108	(51.2)	148	(49.8)	149	(50.2)	181	(49.7)	183	(50.3)	160	(49.5)	163	(50.5)
M1		85	(18.9)	26	(56.5)	20	(43.5)	31	(50.8)	30	(49.2)	44	(51.8)	41	(48.2)	33	(52.4)	30	(47.6)
UICC Stage 8	n p-Value (2)	449/0		257			0.334	358			0.860	449			0.040	386			0.402
IA/B		74	(16.5)	27	(50.9)	26	(49.1)	35	(54.7)	29	(45.3)	28	(37.8)	46	(62.2)	35	(48.6)	37	(51.4)
IIA/B		101	(22.5)	27	(42.2)	37	(57.8)	38	(46.3)	44	(53.7)	48	(47.5)	53	(52.5)	41	(45.6)	49	(54.4)
IIIA/B/C		189	(42.1)	49	(52.1)	45	(47.9)	75	(49.7)	76	(50.3)	105	(55.6)	84	(44.4)	84	(52.2)	77	(47.8)
IV		85	(18.9)	26	(56.5)	20	(43.5)	31	(50.8)	30	(49.2)	44	(51.8)	41	(48.2)	33	(52.4)	30	(47.6)
Lymp node ratio	n p-Value (1)	449/0		257			0.017	358			1.0	449			0.187	386			0.611
<0,189		220	(49.0)	62	(43.4)	81	(56.6)	90	(50.3)	89	(49.7)	103	(46.8)	117	(53.2)	94	(48.5)	100	(51.5)
≥0,189		229	(51.0)	67	(58.8)	47	(41.2)	89	(49.7)	90	(50.3)	122	(53.3)	107	(46.7)	99	(51.6)	93	(48.4)
L-Category	n p-Value (1)	423/26		242			0.523	338			1.0	423			0.846	365			0.834
L0		202	(45.0)	61	(48.8)	64	(51.2)	81	(50.0)	81	(50.0)	100	(49.5)	102	(50.5)	91	(51.4)	86	(48.6)
L1		221	(49.2)	62	(53.0)	55	(47.0)	88	(50.0)	88	(50.0)	112	(50.7)	109	(49.3)	94	(50.0)	94	(50.0)
V-Category	n p-Value (1)	422/27		241			0.009	336			0.860	422			0.878	365			0.190
V0		374	(83.3)	117	(53.9)	100	(46.1)	150	(50.0)	150	(50.0)	187	(50.0)	187	(50.0)	168	(52.0)	155	(48.0)
V1		48	(10.7)	6	(25.0)	18	(75.0)	17	(47.2)	19	(52.8)	25	(52.1)	23	(47.9)	17	(40.5)	25	(59.5)
Tumor grade	n p-Value (1)	447/2		256			0.769	358			0.276	447			0.151	384			0.109
G1/2		108	(24.1)	32	(52.5)	29	(47.5)	51	(55.4)	41	(44.6)	47	(43.5)	61	(56.5)	45	(42.9)	60	(57.1)
G3/G4		339	(75.5)	96	(49.2)	99	(50.8)	128	(48.1)	138	(51.9)	176	(51.9)	163	(48.1)	146	(52.3)	133	(47.7)
Resection status	n p-Value (1)	436/13		248			0.017	348			0.497	436			0.773	374			0.262
R0		382	(85.1)	104	(47.5)	115	(52.5)	156	(50.5)	153	(49.5)	189	(49.5)	193	(50.5)	163	(49.4)	167	(50.6)
R1/R2		54	(12.0)	21	(72.4)	8	(27.6)	17	(43.6)	22	(56.4)	28	(51.9)	26	(48.1)	26	(59.1)	18	(40.9)
H. pylori status	n p-Value (1)	379/70		231			0.015	302			1.0	379			0.398	332			0.304
negative		320	(71.3)	104	(54.5)	87	(45.5)	123	(49.6)	125	(50.4)	161	(50.3)	159	(49.7)	143	(51.6)	134	(48.4)
positive		59	(13.1)	13	(32.5)	27	(67.5)	27	(50.0)	27	(50.0)	26	(44.1)	33	(55.9)	24	(43.6)	31	(56.4)
EBV status	n p-Value (1)	438/11		250			0.065	351			0.810	438			0.274	375			0.470
negative		416	(92.7)	123	(52.3)	112	(47.7)	166	(49.8)	167	(50.2)	211	(50.7)	205	(49.3)	179	(50.1)	178	(49.9)
positive		22	(4.9)	4	(26.7)	11	(73.3)	8	(44.4)	10	(55.6)	8	(36.4)	14	(63.6)	7	(38.9)	11	(61.1)
MSI status	n p-Value (1)	437/12		249			0.014	352			1.0	437			0.005	375			<0.001*
MSS		405	(90.2)	123	(53.2)	108	(46.8)	163	(50.0)	163	(50.0)	210	(51.9)	195	(48.1)	180	(52.3)	164	(47.7)
MSI		32	(7.1)	4	(22.2)	14	(77.8)	13	(50.0)	13	(50.0)	8	(25.0)	24	(75.0)	4	(12.9)	27	(87.1)
HER2 status	n p-Value (1)	412/37		232			0.242	329			0.063	412			0.022	352			0.030
negative		376	(83.7)	109	(51.4)	103	(48.6)	141	(47.5)	156	(52.5)	194	(51.6)	182	(48.4)	167	(52.5)	151	(47.5)
positive		36	(8.0)	7	(35.0)	13	(65.0)	21	(65.6)	11	(34.4)	11	(30.6)	25	(69.4)	11	(32.4)	23	(67.6)
MET status	n p-Value (1)	440/9		253			0.025	351			0.679	440			0.582	378			0.679
negative		409	(91.1)	113	(48.1)	122	(51.9)	165	(50.5)	162	(49.5)	202	(49.4)	207	(50.6)	175	(49.4)	179	(50.6)
positive		31	(6.9)	14	(77.8)	4	(22.2)	11	(45.8)	13	(54.2)	17	(54.8)	14	(45.2)	13	(54.2)	11	(45.8)
Overall Survival [Months]	p-Value (3)						0.444				1.0				0.403				0.345
Total / Events / Censored		433/341/92		123/98/25		123/91/32		176/137/39		170/137/33		219/172/47		214/169/45		186/142/44		184/140/44
Median Survival		15.0 ± 1.2		15.7 ± 2.4		19.0 ± 3.0		15.6 ± 1.9		16.4 ± 1.7		15.6 ± 1.6		14.0 ± 1.6		15.0 ± 2.1		16.7 ± 2.1
95% C.I.		12.7 - 17.3		11.0- 20.5		13.2 - 24.8		11.9 - 19.3		13.1 - 19.6		12.5 - 18.8		10.9 - 17.2		10.8 - 19.1		12.7 - 20.7
Tumorspecific Survival [Months]	p-Value (3)						0.483				0.748				0.205				0.155
Total / Events / Censored		405/280/125		110/74/36		118/72/46		162/108/54		160/113/47		206/147/59		199/133/66		176/121/55		171/108/63
Median Survival		16.7 ± 1.5		17.1 ± 3.6		22.6 ± 2.8		18.1 ± 3.8		17.1 ± 2.0		16.7 ± 2.2		17.2 ± 3.3		16.6 ± 2.4		19.9 ± 4.5
95% C.I.		13.7 - 19.7		10.0 - 24.1		17.1 - 28.1		10.6 - 25.6		13.1 - 21.0		12.4 - 21.0		10.8 - 23.6		11.9 - 21.3		11.0 - 28.7
(1) Fisher's exact test
(2) Kendall's tau test
(3) Log-rank test
* Significant after FDR-Control
