# Supplementary material for: Sexual dimorphism in gastric cancer: tumor-associated neutrophils predict patient outcome only for women
Source: J Cancer Res Clin Oncol. 2019 Nov 19;146(1):53–66. doi: 10.1007/s00432-019-03082-z (PMC6942031; doi:10.1007/s00432-019-03082-z)
Supplement: Supplementary file 6 — Supplemental Table 3 Correlation of the densities of myeloperoxidase-immunoreactive tumor-associated neutrophils categorized by quartiles (Q1, Q2, Q3, Q4) with clinicopathological patient characteristics. (1) Fisher’s exact test. (2) Kendall’s tau test. (3) Log-rank test. (XLSX 31 kb) [file 432_2019_3082_MOESM6_ESM.xlsx]

## Sheet: Tabelle1
Suppl. Table 3		Total/Missing		Mucosa								Tumor surface								Tumor center								Invasion front
		Valid/missing values		Q₁		Q₂		Q₃		Q₄		Q₁		Q₂		Q₃		Q₄		Q₁		Q₂		Q₃		Q₄		Q₁		Q₂		Q₃		Q₄
		n	(%)	n	(%)	n	(%)	n	(%)	n	(%)	n	(%)	n	(%)	n	(%)	n	(%)	n	(%)	n	(%)	n	(%)	n	(%)	n	(%)	n	(%)	n	(%)	n	(%)
Gender	n p-Value (1)	449/0		257							0.647	358							0.442	449							0.144	386							0.071
Female		164	(36.5)	30	(28.8)	26	(25.0)	25	(24.0)	23	(22.1)	31	(24.2)	27	(21.1)	33	(25.8)	37	(28.9)	49	(29.9)	33	(20.1)	39	(23.8)	43	(26.2)	43	(32.8)	30	(22.9)	27	(20.6)	31	(23.7)
Male		285	(63.5)	34	(22.2)	39	(25.5)	39	(25.5)	41	(26.8)	58	(25.2)	63	(27.4)	57	(24.8)	52	(22.6)	63	(22.1)	80	(28.1)	73	(25.6)	69	(24.2)	53	(20.8)	67	(26.3)	70	(27.5)	65	(25.5)
Agegroup	n p-Value (1)	449/0		257							0.754	358							0.004	449							0.843	386							0.817
< 68 years		221	(49.2)	32	(24.1)	36	(27.1)	30	(22.6)	35	(26.3)	49	(28.7)	37	(21.6)	53	(31.0)	32	(18.7)	57	(25.8)	53	(24.0)	58	(26.2)	53	(24.0)	46	(24.5)	47	(25.0)	51	(27.1)	44	(23.4)
≥ 68 years		228	(50.8)	32	(25.8)	29	(23.4)	34	(27.4)	29	(23.4)	40	(21.4)	53	(28.3)	37	(19.8)	57	(30.5)	55	(24.1)	60	(26.3)	54	(23.7)	59	(25.9)	50	(25.3)	50	(25.3)	46	(23.2)	52	(26.3)
Localisation	n p-Value (1)	440/9		250							0.362	350							0.432	440							0.583	378							0.281
Proximal stomach		143	(31.8)	20	(26.0)	21	(27.3)	23	(29.9)	13	(16.9)	30	(26.1)	33	(28.7)	29	(25.2)	23	(20.0)	38	(26.6)	34	(23.8)	40	(28.0)	31	(21.7)	25	(19.5)	35	(27.3)	35	(27.3)	33	(25.8)
Distal stomach		297	(66.1)	44	(25.4)	42	(24.3)	41	(23.7)	46	(26.6)	58	(24.7)	54	(23.0)	59	(25.1)	64	(27.2)	72	(24.2)	77	(25.9)	70	(23.6)	78	(26.3)	71	(28.4)	61	(24.4)	57	(22.8)	61	(24.4)
Laurén Type	n p-Value (1)	449/0		257							0.286	358							0.217	449							0.004	386							<0.001*
Intestinal		239	(53.2)	29	(22.7)	31	(24.2)	37	(28.9)	31	(24.2)	50	(25.0)	52	(26.0)	53	(26.5)	45	(22.5)	42	(17.6)	64	(26.8)	65	(27.2)	68	(28.5)	34	(15.3)	62	(27.9)	65	(29.3)	61	(27.5)
Diffuse		136	(30.3)	24	(27.9)	27	(31.4)	16	(18.6)	19	(22.1)	28	(28.0)	18	(18.0)	26	(26.0)	28	(28.0)	54	(39.7)	31	(22.8)	26	(19.1)	25	(18.4)	51	(54.3)	16	(17.0)	12	(12.8)	15	(16.0)
Mixed		29	(6.5)	6	(35.3)	2	(11.8)	2	(11.8)	7	(41.2)	3	(12.5)	8	(33.3)	3	(12.5)	10	(41.7)	7	(24.1)	8	(27.6)	8	(27.6)	6	(20.7)	7	(26.9)	6	(23.1)	7	(26.9)	6	(23.1)
Unclassified		45	(10.0)	5	(19.2)	5	(19.2)	9	(34.6)	7	(26.9)	8	(23.5)	12	(35.3)	8	(23.5)	6	(17.6)	9	(20.0)	10	(22.2)	13	(28.9)	13	(28.9)	4	(9.1)	13	(29.5)	13	(29.5)	14	(31.8)
T-category	n p-Value (2)	449/0		257							0.519	358							0.897	449							0.014	386							0.110
T1a/b		52	(11.6)	7	(17.9)	12	(30.8)	9	(23.1)	11	(28.2)	9	(20.5)	15	(34.1)	11	(25.0)	9	(20.5)	7	(13.5)	8	(15.4)	17	(32.7)	20	(38.5)	8	(15.7)	16	(31.4)	20	(39.2)	7	(13.7)
T2		53	(11.8)	10	(27.8)	10	(27.8)	9	(25.0)	7	(19.4)	10	(20.8)	15	(31.3)	15	(31.3)	8	(16.7)	12	(22.6)	11	(20.8)	7	(13.2)	23	(43.4)	8	(15.7)	13	(25.5)	8	(15.7)	22	(43.1)
T3		185	(41.2)	21	(20.8)	26	(25.7)	29	(28.7)	25	(24.8)	34	(22.8)	38	(25.5)	34	(22.8)	43	(28.9)	48	(25.9)	58	(31.4)	49	(26.5)	30	(16.2)	43	(26.7)	39	(24.2)	41	(25.5)	38	(23.6)
T4a/b		159	(35.4)	26	(32.1)	17	(21.0)	17	(21.0)	21	(25.9)	36	(30.8)	22	(18.8)	30	(25.6)	29	(24.8)	45	(28.3)	36	(22.6)	39	(24.5)	39	(24.5)	37	(30.1)	29	(23.6)	28	(22.8)	29	(23.6)
N-category	n p-Value (2)	449/0		257							0.124	358							0.826	449							0.075	386							0.832
N0		126	(28.1)	16	(19.5)	23	(28.0)	21	(25.6)	22	(26.8)	23	(22.1)	32	(30.8)	26	(25.0)	23	(22.1)	26	(20.6)	29	(23.0)	33	(26.2)	38	(30.2)	25	(21.2)	28	(23.7)	35	(29.7)	30	(25.4)
N1		67	(14.9)	9	(20.0)	11	(24.4)	19	(42.2)	6	(13.3)	16	(29.6)	8	(14.8)	15	(27.8)	15	(27.8)	18	(26.9)	17	(25.4)	16	(23.9)	16	(23.9)	16	(29.6)	14	(25.9)	15	(27.8)	9	(16.7)
N2		78	(17.4)	7	(16.3)	11	(25.6)	12	(27.9)	13	(30.2)	11	(19.3)	16	(28.1)	12	(21.1)	18	(31.6)	18	(23.1)	23	(29.5)	18	(23.1)	19	(24.4)	20	(30.3)	16	(24.2)	13	(19.7)	17	(25.8)
N3a/b		178	(39.6)	32	(36.8)	20	(23.0)	12	(13.8)	23	(26.4)	39	(27.3)	34	(23.8)	37	(25.9)	33	(23.1)	50	(28.1)	44	(24.7)	45	(25.3)	39	(21.9)	35	(23.6)	39	(26.4)	34	(23.0)	40	(27.0)
M-category	n p-Value (1)	449/0		257							0.774	358							0.966	449							0.892	386							0.196
M0		364	(81.1)	51	(24.2)	52	(24.6)	55	(26.1)	53	(25.1)	73	(24.6)	75	(25.3)	76	(25.6)	73	(24.6)	88	(24.2)	93	(25.5)	92	(25.3)	91	(25.0)	76	(23.5)	84	(26.0)	86	(26.6)	77	(23.8)
M1		85	(18.9)	13	(28.3)	13	(28.3)	9	(19.6)	11	(23.9)	16	(26.2)	15	(24.6)	14	(23.0)	16	(26.2)	24	(28.2)	20	(23.5)	20	(23.5)	21	(24.7)	20	(31.7)	13	(20.6)	11	(17.5)	19	(30.2)
UICC Stage 8	n p-Value (2)	449/0		257							0.422	358							0.883	449							0.023	386							0.564
IA/B		74	(16.5)	11	(20.8)	16	(30.2)	13	(24.5)	13	(24.5)	13	(20.3)	22	(34.4)	16	(25.0)	13	(20.3)	12	(16.2)	16	(21.6)	20	(27.0)	26	(35.1)	13	(18.1)	22	(30.6)	24	(33.3)	13	(18.1)
IIA/B		101	(22.5)	13	(20.3)	14	(21.9)	23	(35.9)	14	(21.9)	21	(25.6)	17	(20.7)	24	(29.3)	20	(24.4)	26	(25.7)	22	(21.8)	26	(25.7)	27	(26.7)	23	(25.6)	18	(20.0)	23	(25.6)	26	(28.9)
IIIA/B/C		189	(42.1)	27	(28.7)	22	(23.4)	19	(20.2)	26	(27.7)	39	(25.8)	36	(23.8)	36	(23.8)	40	(26.5)	50	(26.5)	55	(29.1)	46	(24.3)	38	(20.1)	40	(24.8)	44	(27.3)	39	(24.2)	38	(23.6)
IV		85	(18.9)	13	(28.3)	13	(28.3)	9	(19.6)	11	(23.9)	16	(26.2)	15	(24.6)	14	(23.0)	16	(26.2)	24	(28.2)	20	(23.5)	20	(23.5)	21	(24.7)	20	(31.7)	13	(20.6)	11	(17.5)	19	(30.2)
Lymph node ratio	n p-Value (1)	449/0		257							0.005	358							0.485	449							0.487	386							0.799
<0,189		220	(49.0)	26	(18.2)	36	(25.2)	46	(32.2)	35	(24.5)	40	(22.3)	50	(27.9)	47	(26.3)	42	(23.5)	50	(22.7)	53	(24.1)	56	(25.5)	61	(27.7)	49	(25.3)	45	(23.2)	52	(26.8)	48	(24.7)
≥0,189		229	(51.0)	38	(33.3)	29	(25.4)	18	(15.8)	29	(25.4)	49	(27.4)	40	(22.3)	43	(24.0)	47	(26.3)	62	(27.1)	60	(26.2)	56	(24.5)	51	(22.3)	47	(24.5)	52	(27.1)	45	(23.4)	48	(25.0)
L-category	n p-Value (1)	423/26		242							0.033	338							0.553	423							0.698	365							0.963
L0		202	(45.0)	26	(20.8)	35	(28.0)	40	(32.0)	24	(19.2)	37	(22.8)	44	(27.2)	46	(28.4)	35	(21.6)	50	(24.8)	50	(24.8)	47	(23.3)	55	(27.2)	44	(24.9)	47	(26.6)	44	(24.9)	42	(23.7)
L1		221	(49.2)	35	(29.9)	27	(23.1)	22	(18.8)	33	(28.2)	46	(26.1)	42	(23.9)	42	(23.9)	46	(26.1)	57	(25.8)	55	(24.9)	59	(26.7)	50	(22.6)	48	(25.5)	46	(24.5)	46	(24.5)	48	(25.5)
V-category	n p-Value (1)	422/27		241							0.065	336							0.565	422							0.642	365							0.314
V0		374	(83.3)	58	(26.7)	59	(27.2)	52	(24.0)	48	(22.1)	70	(23.3)	80	(26.7)	78	(26.0)	72	(24.0)	95	(25.4)	92	(24.6)	91	(24.3)	96	(25.7)	82	(25.4)	86	(26.6)	77	(23.8)	78	(24.1)
V1		48	(10.7)	3	(12.5)	3	(12.5)	9	(37.5)	9	(37.5)	11	(30.6)	6	(16.7)	10	(27.8)	9	(25.0)	11	(22.9)	14	(29.2)	14	(29.2)	9	(18.8)	11	(26.2)	6	(14.3)	13	(31.0)	12	(28.6)
Tumor grade	n p-Value (1)	447/2		256							0.401	358							0.678	447							0.003	384							0.041
G1/2		108	(24.1)	12	(19.7)	20	(32.8)	13	(21.3)	16	(26.2)	25	(27.2)	26	(28.3)	20	(21.7)	21	(22.8)	14	(13.0)	33	(30.6)	25	(23.1)	36	(33.3)	16	(15.2)	29	(27.6)	33	(31.4)	27	(25.7)
G3/G4		339	(75.5)	51	(26.2)	45	(23.1)	51	(26.2)	48	(24.6)	64	(24.1)	64	(24.1)	70	(26.3)	68	(25.6)	96	(28.3)	80	(23.6)	87	(25.7)	76	(22.4)	79	(28.3)	67	(24.0)	64	(22.9)	69	(24.7)
Resection status	n p-Value (1)	436/13		248							0.087	348							0.813	436							0.667	374							0.300
R0		382	(85.1)	51	(23.3)	53	(24.2)	60	(27.4)	55	(25.1)	78	(25.2)	78	(25.2)	78	(25.2)	75	(24.3)	96	(25.1)	93	(24.3)	98	(25.7)	95	(24.9)	83	(25.2)	80	(24.2)	85	(25.8)	82	(24.8)
R1/R2		54	(12.0)	11	(37.9)	10	(34.5)	4	(13.8)	4	(13.8)	8	(20.5)	9	(23.1)	10	(25.6)	12	(30.8)	11	(20.4)	17	(31.5)	12	(22.2)	14	(25.9)	12	(27.3)	14	(31.8)	6	(13.6)	12	(27.3)
H. pylori status	n p-Value (1)	379/70		231							<0.001*	302							0.296	379							0.322	332							0.723
negative		320	(71.3)	50	(26.2)	54	(28.3)	50	(26.2)	37	(19.4)	57	(23.0)	66	(26.6)	66	(26.6)	59	(23.8)	88	(27.5)	73	(22.8)	78	(24.4)	81	(25.3)	71	(25.6)	72	(26.0)	68	(24.5)	66	(23.8)
positive		59	(13.1)	8	(20.0)	5	(12.5)	5	(12.5)	22	(55.0)	14	(25.9)	13	(24.1)	9	(16.7)	18	(33.3)	10	(16.9)	16	(27.1)	18	(30.5)	15	(25.4)	12	(21.8)	12	(21.8)	17	(30.9)	14	(25.5)
EBV status	n p-Value (1)	438/11		250							0.090	351							0.480	438							0.097	375							0.032
negative		416	(92.7)	61	(26.0)	62	(26.4)	60	(25.5)	52	(22.1)	79	(23.7)	87	(26.1)	85	(25.5)	82	(24.6)	108	(26.0)	103	(24.8)	101	(24.3)	104	(25.0)	93	(26.1)	86	(24.1)	90	(25.2)	88	(24.6)
positive		22	(4.9)	2	(13.3)	2	(13.3)	3	(20.0)	8	(53.3)	6	(33.3)	2	(11.1)	5	(27.8)	5	(27.8)	1	(4.5)	7	(31.8)	7	(31.8)	7	(31.8)	0	(0.0)	7	(38.9)	5	(27.8)	6	(33.3)
MSI status	n p-Value (1)	437/12		249							0.010	352							0.526	437							0.026	375							<0.001*
MSS		405	(90.2)	63	(27.3)	60	(26.0)	53	(22.9)	55	(23.8)	79	(24.2)	84	(25.8)	84	(25.8)	79	(24.2)	105	(25.9)	105	(25.9)	96	(23.7)	99	(24.4)	92	(26.7)	88	(25.6)	84	(24.4)	80	(23.3)
MSI		32	(7.1)	0	(0.0)	4	(22.2)	9	(50.0)	5	(27.8)	7	(26.9)	6	(23.1)	4	(15.4)	9	(34.6)	3	(9.4)	5	(15.6)	11	(34.4)	13	(40.6)	1	(3.2)	3	(9.7)	11	(35.5)	16	(51.6)
HER2 status	n p-Value (1)	412/37		232							0.546	329							0.211	412							0.084	352							0.018
negative		376	(83.7)	53	(25.0)	56	(26.4)	53	(25.0)	50	(23.6)	68	(22.9)	73	(24.6)	78	(26.3)	78	(26.3)	98	(26.1)	96	(25.5)	88	(23.4)	94	(25.0)	87	(27.4)	80	(25.2)	73	(23.0)	78	(24.5)
positive		36	(8.0)	4	(20.0)	3	(15.0)	7	(35.0)	6	(30.0)	12	(37.5)	9	(28.1)	6	(18.8)	5	(15.6)	4	(11.1)	7	(19.4)	13	(36.1)	12	(33.3)	2	(5.9)	9	(26.5)	10	(29.4)	13	(38.2)
MET status	n p-Value (1)	440/9		253							0.093	351							0.842	440							0.395	378							0.968
negative		409	(91.1)	58	(24.7)	55	(23.4)	62	(26.4)	60	(25.5)	82	(25.1)	83	(25.4)	80	(24.5)	82	(25.1)	102	(24.9)	100	(24.4)	101	(24.7)	106	(25.9)	86	(24.3)	89	(25.1)	90	(25.4)	89	(25.1)
positive		31	(6.9)	6	(33.3)	8	(44.4)	2	(11.1)	2	(11.1)	5	(20.8)	6	(25.0)	8	(33.3)	5	(20.8)	6	(19.4)	11	(35.5)	9	(29.0)	5	(16.1)	6	(25.0)	7	(29.2)	6	(25.0)	5	(20.8)
Overall survival [Months]	p-Value (3)										0.277								0.257								0.305								0.041
Total / Events / Censored		433/341/92		60/50/10		63/48/15		62/45/17		61/46/15		88/70/18		88/67/21		84/65/19		86/72/14		109/88/21		110/84/26		109/86/23		105/83/22		92/75/17		94/67/27		93/64/29		91/76/15
Median Survival		15.0 ± 1.2		14.0 ± 2.6		16.6 ± 4.2		22.6 ± 3.8		18.0 ± 2.5		13.2 ± 2.1		18.0 ± 2.0		14.0 ± 3.0		17.9 ± 2.8		12.9 ± 1.6		17.9 ± 3.2		13.4 ± 1.8		16.4 ± 2.8		13.6 ± 2.2		16.8 ± 3.9		19.2 ± 5.1		13.7 ± 2.8
95% C.I.		12.7 - 17.3		8.9 - 19.1		8.4 - 24.8		15.1 - 30.1		13.0 - 22.9		9.1 - 17.4		14.0 - 21.9		8.1 - 19.9		12.4 - 23.4		9.7 - 16.2		11.7 - 24.2		9.9 - 17.0		10.8 - 21.9		9.3 - 17.9		9.2 - 24.4		9.2 - 29.1		8.2 - 19.2
Tumor specific survival [Months]	p-Value (3)										0.329								0.128								0.173								0.065
Total / Events / Censored		405/280/125		49/35/14		61/39/22		62/36/26		56/36/20		84/60/24		78/48/30		77/53/24		83/60/23		103/75/28		103/72/31		101/71/30		98/62/36		87/65/22		89/56/33		89/52/37		82/56/26
Median Survival		16.7 ± 1.5		13.2 ± 3.8		20.0 ± 7.5		24.5 ± 3.2		18.2 ± 3.5		14.6 ± 3.5		20.3 ± 8.9		15.4 ± 3.5		18.8 ± 4.0		14.2 ± 2.0		19.9 ± 3.9		14.0 ± 2.4		23.6 ± 6.5		14.7 ± 2.9		19.6 ± 5.9		24.5 ± 7.3		16.5 ± 4.8
95% C.I.		13.7 - 19.7		5.7 - 20.7		5.2 - 34.8		18.3 - 30.7		11.3 - 25.1		7.8 - 21.4		2.8 - 37.8		8.6 - 22.2		11.0 - 26.5		10.2 - 18.1		12.3 - 27.5		9.3 - 18.8		10.9 - 36.2		9.0 - 20.4		8.1 - 31.2		10.2 - 38.8		7.1 - 25.9
(1) Fisher's exact test
(2) Kendall's tau test
(3) Log-rank test
* Significant after FDR-Control
